# Supplementary material for: The Feline calicivirus Leader of the Capsid (LC) Protein Contains a Putative Transmembrane Domain, Binds to the Cytoplasmic Membrane, and Exogenously Permeates Cells
Source: Viruses. 2024 Aug 19;16(8):1319. doi: 10.3390/v16081319 (PMC11359386; doi:10.3390/v16081319)
Supplement: Supplementary file 1 [file viruses-16-01319-s001.zip]

Archive with 1 entries (1 files):
- viruses-3097996-supplementary.pdf
